# Supplementary material for: Genetic Characterization of Antibiotic Resistant Enterobacteriaceae Isolates From Bovine Animals and the Environment in Nigeria
Source: Front Microbiol. 2022 Feb 25;13:793541. doi: 10.3389/fmicb.2022.793541 (PMC8916115; doi:10.3389/fmicb.2022.793541)
Supplement: Supplementary file 1 [file Table_1.xlsx]

## Sheet: Sheet1
ID	Genus	Species	ST	Site Location	IncFII	IncFIB[K]	IncFIB[AP001918]		p0111	IncFIB{pB171}		IncFIA[HI1]	Col3M	IncQ1	IncY	IncR	IncX1
5cb	Klebsiella	quasipneumoniae	Unknown	Benin		IncFIB[K]						IncFIA[HI1]			IncY	IncR
OB16	klebsiella	variicola	314	Okada
R9_1	Klebsiella	variicola	259	Okada
A22	Klebsiella	quasipneumoniae	1136	Benin		IncFIB[K]									IncY
R44_3	Klebsiella	variicola	227	Okada
R52_3	Klebsiella	quasipneumoniae	Unknown	Okada
R23	Escherichia coli		46	Okada	IncFII
AB3L	Escherichia coli		23	Benin	IncFII		IncFIB[AP001918]							IncQ1
R45DY	Escherichia coli		423	Okada	IncFII								Col3M
R46	Escherichia coli		155	Okada													IncX1
A41	Escherichia coli		23	Benin	IncFII		IncFIB[AP001918]							IncQ1
AB3	Escherichia coli		23	Benin	IncFII		IncFIB[AP001918]							IncQ1
AB79	Escherichia coli		58	Benin												IncR
R63	Escherichia coli		10	Okada					p0111	IncFIB[pB171]
R64	Escherichia coli		10	Okada
R40	Escherichia coli		Unknown	Okada											IncY
6b	Enterobacter quasiroggenkampii		Unknown	Benin
US22s	Enterobacter hormaechei		Unknown	Okada
OB25N	Citrobacter koseri		Unknown	Okada
R68	Escherichia coli		10	Okada
R65	Escherichia coli		111	Okada
AB45	Proteus terrae		Unknown	Benin
OB21	Proteus faecis		Unknown	Okada
6bN	Proteus terrae		Unknown	Okada
4d	Proteus faecis		Unknown	Benin
R24	Serratia marcescens		Unknown	Okada
		Table 1 MLST and plasmid replicon types of resistant isolates
