# Supplementary material for: Genetic Characterization of Antibiotic Resistant Enterobacteriaceae Isolates From Bovine Animals and the Environment in Nigeria
Source: Front Microbiol. 2022 Feb 25;13:793541. doi: 10.3389/fmicb.2022.793541 (PMC8916115; doi:10.3389/fmicb.2022.793541)
Supplement: Supplementary file 7 [file Table_7.xlsx]

## Sheet: Sheet1
								Aminoglycosides						Beta-lactam															Fosfomycin				Tetracycline						Trimethoprim		Quinolone						Sulphonamide
ID	Genus	Species		Source	Biosample Accession		aadA1	strA	strB	KdpE	APH(6)-ld	acrD	mdfA	blaTEM-1B	blaTEM-1C	blaOKP-B1	blaOKP-B-2	blaOKP-B7	blaMAL1	blaLEN-10	blaLEN16	blaLEN17	blaCMG	blaACT7	CKO-1	blaAMPH	blaAMPC1	blaACT-25	fosA	GlpT	mdtG	catII	tet(A)	tet(D)	emrK	emrY	dfrA1	dfrA5	dfrA14	oqxA	QnrS1	QnrD	emrR	emrA	emrB	mdtH	sul1	sul2	sul3
5cb	Klebsiella	quasipneumoniae		Environment	SAMN20718276
OB16	klebsiella	variicola		Environment	SAMN20718277															blaLEN-10																				oqxA
R9_1	Klebsiella	variicola		Animal	SAMN20718278																blaLEN16																			oqxA
A22	Klebsiella	quasipneumoniae		Animal	SAMN20718279		aadA1											blaOKP-B7											fosA				tet[A]				dfrA1										sul1
R44_3	Klebsiella	variicola		Animal	SAMN20718280																	blaLEN17							fosA											oqxA
R52_3	Klebsiella	quasipneumoniae		Animal	SAMN20718281											blaOKP-B1													fosA											oqxA
R23	Escherichia coli			Animal	SAMN20718282			strA	strB	KdpE	APH(6)-ld	acrD		blaTEM-1B												blaAMPH	blaAMPC1			GlpT	mdtG		tet{A}		emrK	emrY			dfrA14				emrR	emrA	emrB	mdtH		sul2
AB3L	Escherichia coli			Animal	SAMN20718283			strA	strB	KdpE	APH(6)-ld	acrD		blaTEM-1B												blaAMPH	blaAMPC1			GlpT	mdtG		tet(A)		emrK	emrY		dfrA5	dfrA14				emrR	emrA	emrB	mdtH		sul2
R45DY	Escherichia coli			Animal	SAMN20718284			strA	strB	KdpE	APH(6)-ld	acrD		blaTEM-1B												blaAMPH	blaAMPC1			GlpT	mdtG		tet(A)		emrK	emrY			dfrA14			QnrD	emrR	emrA	emrB	mdtH		sul2
R46	Escherichia coli			Animal	SAMN20718285				strB	KdpE		acrD		blaTEM-1B												blaAMPH	blaAMPC1			GlpT	mdtG		tet(A)		emrK	emrY			dfrA14		QnrS1		emrR	emrA	emrB	mdtH			sul3
A41	Escherichia coli			Animal	SAMN20718287			strA	strB	KdpE	APH(6)-ld	acrD	mdfA	blaTEM-1B												blaAMPH	blaAMPC1			GlpT	mdtG		tet{A}		emrK	emrY		dfrA5					emrR	emrA	emrB	mdtH		sul2
AB3	Escherichia coli			Animal	SAMN20718288			strA	strB	KdpE	APH(6)-ld	acrD		blaTEM-1B												blaAMPH	blaAMPC1			GlpT	mdtG		tet(A)		emrK	emrY		dfrA5					emrR	emrA	emrB	mdtH		sul2
AB79	Escherichia coli			Animal	SAMN20718289			strA	strB	KdpE	APH(6)-ld	acrD		blaTEM-1B												blaAMPH	blaAMPC1			GlpT	mdtG		tet{A}		emrK	emrY			dfrA14				emrR	emrA	emrB	mdtH		sul2
R63	Escherichia coli			Animal	SAMN20718290		aadA1			KdpE		acrD			blaTEM-1C											blaAMPH	blaAMPC1				mdtG		tet(A)		emrK	emrY	dfrA1						emrR	emrA	emrB	mdtH	sul1
R64	Escherichia coli			Animal	SAMN20718291			strA	strB	KdpE	APH(6)-ld	acrD														blaAMPH	blaAMPC1				mdtG				emrK	emrY			dfrA14				emrR	emrA	emrB	mdtH		sul2
R40	Escherichia coli			Animal	SAMN20718292					KdpE				blaTEM-1B												blaAMPH	blaAMPC1			GlpT	mdtG		tet(A)		emrK	emrY			dfrA14		QnrS1		emrR	emrA	emrB	mdtH		sul2
6b	Enterobacter quasiroggenkampii			Environment	SAMN20718293																		blaCMG
US22s	Enterobacter hormachei			Environment	SAMN20718294																			blaACT7				blaACT-25
OB25N	Citrobacter koseri			Environment	SAMN20718298														blaMAL1						CKO-1
R65	Escherichia coli			Animal	SAMN20718305					kdpE		acrD														blaAMPH	blaAMPC1			GlpT	mdtG				emrK	emrY							emrR	emrA	emrB	mdtH
R68	Escherichia coli			Animal	SAMN20718306					kdpE		acrD														blaAMPH	blaAMPC1				mdtG				emrK	emrY							emrR	emrA	emrB	mdtH
R24	Serratia marcescens			Animal	SAMN20718307
AB45	Proteus terrae			Animal	SAMN20718308
4d	Proteus faecis			Environment	SAMN20718309
OB21	Proteus faecis			Environment	SAMN20718310
6bN	Proteus terrae			Environment	SAMN20718312
	Table 7 Characteristics of the antibiotic resistant animal and environmental isolates
[truncated: 43 more columns]
